# Supplementary material for: Effect of Maternal or Formulated Transition Milk on the Health and Performance of Dairy Calves
Source: Animals (Basel). 2023 May 17;13(10):1674. doi: 10.3390/ani13101674 (PMC10215583; doi:10.3390/ani13101674)
Supplement: Supplementary file 1 [file animals-13-01674-s001.zip]

Archive with 1 entries (1 files):
- animals-2390787-supplementary.pdf
